# Supplementary material for: Integrating network analysis and experimental validation to reveal the ferroptosis-associated mechanism of acteoside in the treatment of diabetic nephropathy
Source: Front Pharmacol. 2025 Sep 24;16:1660227. doi: 10.3389/fphar.2025.1660227 (PMC12504188; doi:10.3389/fphar.2025.1660227)
Supplement: Supplementary file 1 [file DataSheet1.zip › Supplementary information.xlsx]

## Sheet: Table S1
Creatinine (Cr) Assay Kit (Nanjing Jiancheng	Nanjing Jiancheng China	C011-2-1																						BeamCyte-1026); Enhanced mitochondrial membrane potential assay kit with JC-1 (Beyotime	C2003S); Mito-Tracker Green (Yeasen	40742ES50); fluorescence microscopy (Nikon	ELCIPSE-CI); GSH (Nanjing Jiancheng	A006-2-1)	SOD (Nanjing Jiancheng	A001-3-2)	LPO (Sangon Biotech	D799602-0050)	and MDA ( Beyotime	S0131M); Ferrous Iron Colorimetric Assay Kit (Elabscience	E-BC-K773-M); FerroOrange (DOJINDO	F374).
Urea nitrogen (BUN) test kit	Nanjing Jiancheng China	C013-2-1
Urine protein kit	Solebao China	C035-2-1
Haematoxylin-eosin (HE) staining kit	Solebao China	G1120
Masson’s trichrome (MASSON) staining kit	Solebao China	G1006
Silver-silver-methylamine-periodate (PASM) Staining Kit	TransGen Biotech China	G1790
Real time PCR Kit	TransGen Biotech, China	AQ131-01
Reactive Oxygen Species (ROS) Assay Kit	Beyotime, China	S0033S
Mitochondrial Permeability Transition Pore Assay Kit (MPTP) Assay Kit	Beyotime	C2009S
Cytometry	BENM DIAG	BeamCyte-1026
Enhanced mitochondrial membrane potential assay kit with JC-1	Beyotime	C2003S
Mito-Tracker Green	Yeasen	40742ES50
fluorescence microscopy	Nikon	ELCIPSE-CI
GSH	Nanjing Jiancheng	A006-2-1
SOD	Nanjing Jiancheng	A001-3-2
LPO	Sangon Biotech	D799602-0050
MDA	Beyotime	S0131M
Ferrous Iron Colorimetric Assay Kit	Elabscience	E-BC-K773-M
FerroOrange	DOJINDO	F374

## Sheet: Table S2
24-hour urinary protein quantity
NC	DN	40	80	160
7.82	46.25	31.54	25.87	38.66
7.03	51.24	39.28	26.45	34.45
8.24	49.27	37.65	28.92	38.45
8.11	48.58	33.28	25.82	37.22
7.22	48.44	38.54	30.21	32.55

## Sheet: Table S3
PCR Reaction System
Reagent	volume/mL
2×qPCR mix	10
cDNA	1
F	0.4
R	0.4
ddcwater	to 20

## Sheet: Table S4
PCR Reaction Procedure
Loop Steps	Temperature（℃）	Time	Number of cycles (times)
1	95	5 min	1
2	95	10 sec	2-4 step cycle 40
3	58	20 sec
4	72	20 sec
5	95	15 sec	1
6	60	60 sec	1
7	95	15 sec	1

## Sheet: Table S5
Primer Information
Primers		Sequence	Amplified fragment size (bp)
Actin	R	TACTCCTGCTTGCTGATCCAC	91
	F	CTCCTGAGCGCAAGTACTCT
Keap1	R	AACTGGTCCTGCCCATCGT	149
	F	AACCGGCTTAACTCCGCAGA
NRf2	R	TCCATGTCCTGCTCTATGCTG	143
	F	GTAGATGACCATGAGTCGCTT
HO-1	R	CTTGGCCTCTTCTATCACCCTC	110
	F	CCTTCCCCAACATTGCCAGT

## Sheet: Table S6
Detailed information on 390 ACT targets
Name	Name	Name	Name	Name
MAP3K14	BAG2	COCH	QPCT	OPN3
NOS2	MATN3	LGMN	ANXA9	GPR37
ICAM1	PON2	IGFBP4	MAGI2	NT5E
BCL2	BOP1	F8	PAQR6	PPP2R3A
ID1	RGL1	NIPSNAP3B	ST3GAL1	NMT2
GABRP	ZBTB10	CABYR	TCF7L1	IFIT1
BLNK	ACAA2	PRLR	ULK2	LRP4
TSPAN12	RUNDC3B	WWTR1	SNHG3	NFE2L3
CYFIP2	LOC100652930	MAP3K1	PBLD	C16orf45
DZIP3	ABCA12	PKIG	TMEM144	ARID5B
TYRP1	FAM168A	BACE1	ST3GAL5	NUP62CL
SIK1	YPEL5	CEP290	UFL1	CA8
MAOB	ABCC6	PCDH7	LAMA3	N4BP3
KAL1	ASS1	SLC26A2	FKBP4	PLBD1
PCLO	ENPEP	ZNF480	DLC1	ASCL1
DAAM1	DRAM1	GPC4	LRP12	ADD3
ARMCX1	SALL2	ZNF26	MAP9	OGFRL1
PROS1	KCNMB4	TSPAN6	IFT81	HK2
PARP8	RBM14	ANKRD6	ITGA2	IGSF1
BDH2	TBX3	QPRT	MYC	PMEPA1
STON1	TTC37	RP11-649A18.7	DDX58	PRKCA
BCKDHB	SLCO4C1	KIAA0895	METTL21B	MMP2
CDC25A	GCFC2	CIRBP	BLVRB	MMP12
KCTD3	ZNF226	ASB9	DSE	HSP90AA1
CXCL12	CFD	NUBPL	PDGFC	APP
DDX43	PDZRN3	BEX4	LOC257152	AKR1B1
TDRD12	TRAF2	PLA2G4C	MYLIP	ADORA2A
MCOLN3	TACC1	RPS4XP3	PNPLA4	AKR1B10
ACADSB	CEP170	PTGER3	REPS1	MMP13
RORA	PSME3	EOGT	AK055981	ADORA3
APOM	ACAT1	DNAJC22	PCBD1
RAB29	ARMCX2	LINC00339	EIF2AK2
2024-03-08	ANXA2P3	TRIM16	TXNRD3
GRAMD1C	FGFR2	DNMBP	MIS18BP1
OSGIN1	LDLRAD4	SKIL	ISG20
PDZK1	HAUS7	COL5A1	FZD2
FMO5	LACTB2	CCNG2	NR2E3
THBS1	GBAS	RBM3	PDGFRL
ZSCAN9	UPF1	ZNF750	FKBP1B
KIF5C	ANKRD36	FKBP2	ACAP1
ADM	PNISR	CRISP3	MAF
GALC	MLLT11	LINC00963	PHYH
RP1-130G2.1	CCT6B	ATP2B1	LYPD1
ATP8A2	LOC101930052	CCDC28A	LOC100506076
PLAGL1	NME5	DNM3	MPPED2
COL4A6	PGAP1	ARL15	SLC16A6
LARP6	MYCN	HMGN5	OLFML2A
CEP68	SH3BGRL	PHLDA1	STIP1
LARP4	IMPACT	CDX2	PCP4
NQO1	JMJD6	CNPY3	TRAPPC10
POLR3K	LOXL1	SNORA21	PALLD
UBL3	IDH3A	CSGALNACT1	TMEM45A
LINC00965	PLIN2	UBE2S	NUAK1
MTAP	IQCH	TIAM1	NBPF10
TMEM254	CYR61	BMP7	B4GALT1
N4BP2L1	MSANTD3-TMEFF1	FOS	DYRK4
NBL1	LYRM9	ARL6IP5	NREP
DYNC2LI1	KCNK15	SDC2	BCL11B
DDA1	SPG20	PLGLB1	HSD17B6
TRIM2	CDC6	SFXN3	WIPF1
ATP7B	PPARG	RTN2	SEPP1
TDRKH	FOXC1	SLC15A2	ANKRD36B
PHF14	PNRC1	CT62	CRELD1
SLCO4A1	BCL3	DOHH	ACSS3
HNMT	SLC7A5	RET	IRF9
ATP5S	TFCP2L1	DIAPH2	MYO1B
TTC28	PLEKHB1	BBS7	DBN1
NMNAT2	SLC25A21	NDUFAF3	IFIT5
TSC22D1	AHNAK2	CDK2AP2	ID3
ZNF277	SLC12A5	HLA-DQB1	GPR87
BANF1	NUDT6	FGFR1OP	MMP9
BHLHE40	MCM10	COL4A5	PLOD2
CTSO	IDS	EYA2	GALNT6
DYNC2H1	PPP1CB	XPO4	HIST1H2AD
APOBEC3B	SMARCD3	METTL7A	PRKD1
CD302	GABARAPL1	TMEM106B	PYGL
WASF1	DHRS12	MSH5-SAPCD1	NRP1
SDF2L1	HLA-F-AS1	SLC35F5	CSTA
ABCA1	RAB40B	ACP6	CEP152
WDR76	SMPDL3A	RRAGB	CEACAM5
XYLT1	ITPR2	KLF6	PODNL1
FAM110B	VSX1	HLF	GOLM1
AHSA1	MUC5AC	ITGB2	TAF1D
SH3GL3	PIGZ	CYP4B1	SRI
ELK3	ELOVL4	PBX1	HBEGF
PRKD3	RAMP3	DCBLD2	RHOQ
ZNF10	MAP2K6	SEMA3E	TMSB15A
ZNF557	CTGF	TSPAN1	APBB2
DOCK4	HSPA1A	ST8SIA4	DDX60
SLC31A2	MPDZ	TP53I3	ZFP36L2

## Sheet: Table S7
Summary of 1189 disease targets of diabetes nephropathy
Name	Name	Name	Name	Name	Name
ACE	NAV3	DENR	EIF3M	HCN1	MIR20B
ALB	KCNH7	XPR1	UNC13B	IGFBP7	MIR18B
FN1	RNF185	CD59	CEBPB	APOH	PTGS1
NFE2L2	LARGE1	CD68	WSPAR	RBPJ	MIR451A
NOS3	TBC1D31	CDC42	CCT2	APRT	MIR485
SERPINE1	RAPGEF5	NAT2	MTHFS	IKBKB	MIR488
PPARG	HPSE	OPTN	PDPN	IL1R1	MIR497
CCL2	CCR5	EBI3	IGF2BP2	IL2	MIR499A
TGFB1	MOK	KLF2	CAMKK2	IL6R	MIR503
TGFBI	SLC12A3	NSA2	MTCO2P12	IL6ST	SCAF4
MFN2	NPHS2	HYOU1	OGA	CXCR1	PTK2
TXNIP	CYBA	POSTN	MASP2	CXCR2	LRRC7
AGT	EGF	RN7SL263P	GRAP	AQP1	STIM2
ACE2	EGR1	MCS+9.7	PLK2	AQP2	PTPN2
VEGFA	GCG	H3P10	MALT1	IL12RB1	PTPN6
CNDP1	ENPP1	CCR1	RIPK3	IL13	NLRC4
ADIPOQ	CCR2	SLCO6A1	ESM1	IL15	RAB3A
ELMO1	UMOD	CPT1A	ADAMTS13	AQP5	ACTA2
INS	MAPK14	NRG4	CHI3L1	INHBC	RAP1A
SOD2	ANGPT2	CTSB	CHIT1	CXCL10	RDX
PON1	HP	GPBAR1	PACSIN2	IRAK1	RFC1
RELA	SMAD1	PAQR3	VSIG4	ITGA1	RNASE2
GAS6	MAPK1	CYP4B1	ADCY8	ITGA2B	BRD2
CNDP2	TCF7L2	DDOST	ESCO1	ABCC6	ROCK1
HNF1A	ATP6AP2	DUSP1	APOA5	ITGAM	RPL36A
AOC3	CRP	APLNR	ARAP1	ITGB3	RPLP0
CDKN1A	ABCA1	LPAR1	ADD1	JUN	RPS6
COL4A1	GH1	ELAVL2	ADD2	KCNJ11	MIR486-1
KDR	IL1A	EPHX2	CYP2R1	KHK	MIR455
KLK1	MALAT1	ERBB4	PLIN2	ARF6	RPS27A
LEPR	PPARA	F5	CCR6	ARG1	BDKRB2
MDK	CCL5	F10	ACKR2	KPNA2	S100A4
TGFBR2	SGK1	PTK2B	CMKLR1	ARG2	S100A9
CST3	SOD1	FGF13	ADH1B	KRT16	S100B
CCN2	EHMT1	VASH1	COL1A2	LAD1	SAA1
DGKH	ACTN4	PHLPP1	COL4A5	LAMP2	SAA2
AGER	GDF15	BRD4	COL6A3	LCK	SCD
AGTR1	ZGLP1	PES1	COL8A1	LCN1	BGLAP
HAVCR1	STAM2	LPAR3	COL8A2	LEP	CCL1
TINAG	AHSA1	DDAH1	RBM45	LGALS1	CXCL6
HIF1A	CRK	NUP62	COL11A2	LMNA	CXCL12
ICAM1	EGFR	ALOX12	PLEKHH2	LPA	SELL
IL1B	F2RL1	GFPT1	COX8A	LRP5	TNMD
IL6	ANGPTL2	IL17B	CP	LTA	FN3K
LCN2	RNF19A	GLO1	CPB2	LTBP1	GREM2
MIR145	POLDIP2	NEAT1	CPT1B	MIRLET7A2	SMURF2
MMP9	GREM1	GRN	CR1	MIRLET7A3	SI
MYCN	GJA1	KLF15	CREM	MIRLET7B	IPPK
NOX4	HDLBP	GSTP1	SRXN1	MIRLET7C	NORAD
AXL	HMGB1	GSTT1	CRYZ	LYZ	SKIL
PRKCE	KNG1	GTF2H1	CSF1R	MIR125A	SKP2
PTEN	MIR126	RMC1	PWAR1	MIR132	MARCKSL1
PTPN11	MIR27A	HFE	CSNK2A2	MIR134	SLC2A4
REN	SMAD7	HLA-DQA1	CDAN1	MIR137	NCF1
SLC2A1	NPHS1	HES1	VCAN	MIR152	SLC7A2
TNF	HEBP1	APOA1	IL34	MIR154	SLC12A1
TNFAIP1	PRKAA2	APOA4	CST2	MIR181A2	SLC22A3
TRPC6	MAPK8	APOC3	SLC30A7	MIR182	SLC22A2
VDAC1	AZU1	IL5	CTSD	MIR184	SLPI
VDAC2	B2M	GSTK1	PLB1	MIR188	FSCN1
ALPK1	PNPLA2	LIPC	RMDN2	MIR20A	BNIP3
KL	RENBP	LOXL2	GLIPR2	MIR200C	MIR544A
MTOR	ROS1	LRP6	CYBB	MIR206	SOD3
BMP7	GORASP1	LRPAP1	CYLD	MIR210	SORD
IGF1	WNK1	MIR141	CNKSR3	MIR217	SOS1
MMP2	SYT1	MIR150	SLC2A12	MIR221	SOX2
SERPINF1	THBS1	MIR15A	CYP24A1	MIR223	SP1
PRKCB	TIMP3	MIR15B	CYP27B1	MIR23A	SPINK1
PTGS2	TNFRSF1A	MIR200B	FITM1	MIR23B	SREBF2
HMOX1	UCP2	MIR203A	DBP	MIR27B	SRY
STAT3	VPS51	MIR214	DDIT3	MIR302A	STC1
CAT	BEST1	MIR22	DDT	MIR30B	STIM1
GSK3B	SLBP	MIR29A	DEFA1	MIR30E	SUV39H1
JAK2	AIMP2	MIR29C	DEFA3	MIR31	MIR449B
AGTR2	NR1I2	MIR30A	DES	MIR320A	TCF7
TP53	SELENBP1	MCAM	CFD	MIR33A	TERC
TRPC1	GRAP2	CXCL9	AFM	MIR34A	TERF1
HNF4A	PGR-AS1	MMP10	DMP1	MIR34B	TFPI
PRMT1	CETP	TRNT	DNMT3A	MIR96	TFRC
IGF2	LRG1	NFKB1	DNMT3B	MIR98	TGFB2
SPP1	CNR1	NPY	DPYD	MIR99B	TGFB3
SREBF1	ADM	NPPB	DPYS	ARRB2	TGFBR1
CASP3	CYP11B2	TNFRSF11B	DRD3	SMAD5	TGM2
UTS2	DCN	IL20	JAG1	STS	THBD
CLU	EDN1	DCTN4	ATN1	MAP6	TPD52
CYP19A1	NRK	PLEKHO1	RCAN1	MB	CRISP2
NQO1	FGF2	ISYNA1	DSPP	MCM3	TRAF5
G6PD	FOXC1	PDGFA	DUSP4	MDM2	TRAF6
GHR	GSTM1	GHRL	E2F1	MAP3K1	C3AR1
HSPA5	ACACB	TREM1	E2F3	MEP1B	ACTG2
NPPA	IHG1	PPIA	EDA	MFAP1	TRH
ERRFI1	CXCL8	AVP	EFNA1	MGP	TRPC5
CCL20	IL17A	PTPA	ARID2	MIF	TSC1
SELP	INSR	MIOX	AHSG	MLN	TWIST1
SPARC	IRS1	PROC	ELAVL1	KMT2A	UBE2V1
TIMP2	SUMO4	CHPT1	ELF3	MMP1	UCHL1
C3	LRP2	PTAFR	MARK2	MMP7	UCP3
VCAM1	MIR130B	PTHLH	ENO2	MMP8	UGT8
CUBN	MIR25	SEMA6A	ENPEP	MMP12	VAV1
BECN1	SMAD3	MRTFA	PRSS55	MIR133B	VEGFB
CD36	MAP3K5	ZNF410	EPHA1	MIR342	EZR
HDAC4	MME	RARRES2	EPHB2	MIR374A	WARS1
CREB1	MMP3	RBP4	EREG	MSN	WT1
EP300	MPO	GAS5	ETF1	MSX2	XIST
ESR1	MLXIPL	BCR	ETS1	COX1	XRCC1
DKK1	PLG	RRAS	ALCAM	COX2	YWHAZ
UTS2R	CCHCR1	BGN	EZH2	MYD88	ZFP36
HSPB1	THG1L	SDC2	FABP2	MYH2	CNBP
HTR2A	TUG1	TSPYL2	ALDH2	NBL1	MZF1
IGF1R	PRKAA1	HHIP	FASN	NCK1	ZBTB16
LAMB2	PRKAB1	BMP2	FGF11	NCL	ZNF236
NOS1	MAPK3	SLC5A1	GPC5	NDN	DUSP26
ATP5F1B	PTX3	UCA1	FHL2	NFIA	EFHD2
PROS1	PVT1	SMN1	MRAS	NFIB	FSD1
C5	RPS19	SMN2	SCAF8	NFIC	CALB1
FGF23	XYLT2	SNAI1	NLRP1	NFIX	PLA2G7
CASP9	SHBG	SNRNP70	PLA2R1	NFKBIA	NTT
TRIP10	SLC2A2	STAT5A	ATF6	NOTCH2	SLC52A2
KEAP1	BMP4	STAT5B	DAAM1	NOTCH3	RHBDF2
HDAC5	SOAT1	STK11	PALLD	ATP2A2	NLRX1
CASP12	STAT1	BSG	SMG1	ACR	GSDMD
CDKN1B	ADAM17	ABCC8	ERP44	YBX1	VASH2
CFL1	HNF1B	SYK	MCF2L2	NTRK1	LINC00472
CAPN10	TLR2	MAP3K7	MPRIP	MIR378A	CUL5
COL1A1	NOX5	TALDO1	FLT1	MIR379	COL18A1
ADORA1	LOH19CR1	TBX1	FLT4	MIR382	APOL3
GRK2	CAV1	ZEB1	SLC9A8	MIR424	SETD7
GRK3	APLN	NR2C2	TNS2	OGN	TRIM11
EDNRA	CD44	C5AR1	CRTC1	OLR1	AKAP1
EPAS1	DNM1L	POTEF	SRGAP2	P2RX7	TAM
GRK4	CDKN2A	TXN	SIRT4	PEBP1	AXIN2
GRK6	SEMA3A	UCP1	SIRT3	PAEP	FSD1L
GSR	KHDRBS1	KDM6A	SRRM2	DUOX2	HMCN1
HAS2	NFAT5	VEGFC	DDAH2	NOX3	MIXL1
HDAC2	DBA2	VIM	FPR2	SERPINB2	NCALD
FAS	KLF6	VWF	PLA2G15	IL22	MINDY4
SMAD6	CPT2	WFS1	RAB38	PARN	BBOX1
MLLT3	CRMP1	XBP1	CADM1	TAS2R13	WDR83
NDUFS3	PARP1	YY1	NR5A1	FOXP3	NR0B2
NTRK2	DGKA	MIR770	GAST	SOST	MAK16
PAX2	DNMT1	CXCR4	FNDC5	ACOX1	MAP1LC3A
AZIN1	ENG	FTO	FUT8	DERL2	SPZ1
PLAU	EPO	ADIPOR2	CASC2	FIS1	ACCS
BDNF	F2R	LIN28A	LINC01619	RMDN1	HAVCR2
TF	FABP4	HMGA2	TNFAIP8	IRAK4	RPPH1
TGIF1	FABP1	CARS1	POU2F3	PCSK1	PDE5A
VTN	FGF1	ULK1	SOSTDC1	TRIAP1	PEA15
XDH	DAPK2	NLRC5	WWTR1	SIRT7	B3GALNT1
CASP7	CD2AP	SYVN1	IPCEF1	SIRT6	TNFSF10
CASP8	FRMD3	ORAI1	GC	PDGFRA	RIPK2
CCNE1	NOX1	ABCC11	GCK	GDE1	TNFRSF10D
ACVR1	OR10A4	SOCS1	SLC17A5	PIAS4	IL18R1
CD38	HGF	IRS2	GIPR	PDGFRB	ALKBH1
MYH9	HLA-DRB1	IQGAP1	GJB1	PDK1	BTRC
APOL1	APEX1	SOCS2	ANKRD1	GPRC5B	MGAM
JAK1	HSPG2	TSC22D1	FOXP1	PECAM1	HSPB3
LIMK2	IFNG	SPHK1	PALD1	PGC	CCNG2
SFI1	IL1RN	SQSTM1	INTU	PIK3C2B	SOCS3
SORBS1	IL4	IL33	SMPDL3B	PIK3R1	GPRC5A
PPARGC1A	INPPL1	SLC33A1	RBMS3	PIK3R2	ESAM
CHN2	KCNQ1	KLF4	HPGDS	PIN1	SLC16A3
NLRP3	LGALS3	ACVRL1	RABGEF1	PITX2	AIFM1
CTNNB1	LPL	ROCK2	AMT	PKD1	IL1RL1
DECR1	MIR146A	ENTPD1	AQP11	PLA2G1B	DSEL
SLC30A8	MIR155	ZEB2	ANG	DUOX1	MTDH
DPP4	MIR199B	NR1H4	ANGPT1	H2BS1	CD5L
AKT1	MIR29B1	CDH2	FFAR2	TERF2IP	MSC
MMRN1	MIR29B2	MIR675	GPX1	PON2	MFHAS1
FOXO1	MIR30C1	CDKN2B-AS1	GPX3	PPARD	COPB2
AKR1B1	MIR30C2	HOTAIR	GPX4	PPBP	ADGRG1
SASH1	MIR93	MIR874	GRB2	TET2	CD163
SIRT1	ARRB1	LINC00462	REM1	CDKAL1	SLIT2
DIANPH	SMAD2	MFT2	PYCARD	ANO1	UBE4A
GABPA	MEFV	MIR1207	GSTM2	PPP1R8	SLC22A6
FGF21	ATM	MIR320E	IL19	RMDN3	PPIG
GLP1R	NOS2	MIR3196	HLA-B	RCBTB1	MYOCD
GUCY1A1	NOTCH1	MIR23C	HLA-DPA1	KIRREL1	SLC22A8
APOE	MIR377	ARAP1-AS2	HMGN1	FBXW7	CD80
IL10	MBL3P	LINC00968	NR4A1	AVPR2	NTN1
IL18	ADIPOR1	MICOS10-NBL1	FOXA1	MIR449A	EIF2AK3
ITPR1	ANGPTL4	MIR4490	HNMT	SOX6	PICK1
MIR192	PKM	MIR4756	HPT	STAP2	CD40LG
MIR21	SLC52A1	NR1H3	HSD11B2	SYBU	SOCS5
MBL2	MEG3	ARAP1-AS1	HSPA1A	VAC14	CD74
NR3C2	PRKCA	CDH13	HSPA1B	FAR2	RB1CC1
MTHFR	PTH	MBNL2	HSPA4	PRKCSH	SEPTIN7
DRG1	TRIB3	ADAM10	HSPB2	ACSS2	NUAK1
PDE3A	CXCL16	CDK5	IAPP	APOM	GFPT2
PIK3CA	RAC1	CALCRL	APOB	MAP2K2	DMTF1
PIK3CB	BCL2	RAMP2	LINC01139	MAP2K7
PIK3CD	S100A8	LOC102724334	ID2	PRSS1
PIK3CG	NOD2	TP53COR1	APOC1	PRSS2
ENOX1	XYLT1	AKR1A1	GOLGA6A	RETN
GPR158	TGFA	TFG	IDUA	PSMA6
ACTB	TIMP1	TRDN	IFNA1	PNO1
IGAN1	TKT	CORO2B	IFNA13	NMUR2
ST3GAL4	TNFRSF1B	BASP1	SOX2-OT	KMT5AP1
SLC5A2	TYRO3	YAP1	IGFBP1	PSMD9
TLR4	UTRN	FST	IGFBP3	PTBP1
VDR	CALD1	TIMM44	IGFBP4	PTGDS

## Sheet: Table S8
42 common genes
Name	Name	Name	Name	Name
PPARG	TSC22D1	AHSA1	SDC2	CCNG2
ICAM1	PLIN2	THBS1	IGFBP4	NUAK1
MMP9	COL4A5	ADM	ABCC6
MYCN	CFD	FOXC1	MAP3K1
BMP7	ENPEP	KLF6	MMP12
MMP2	DAAM1	NOS2	NBL1
NQO1	PALLD	PRKCA	PON2
PROS1	WWTR1	BCL2	APOM
AKR1B1	HNMT	XYLT1	CXCL12
ABCA1	HSPA1A	CYP4B1	SKIL

## Sheet: Table S9 
Analysis results of Go and KEGG (A)GBP
ID	Description	GeneRatio	BgRatio	pvalue	p.adjust	qvalue	Count
GO:0070482	response to oxygen levels	9/42	396/18866	1.74533e-07	0.000176514	0.000111858	9
GO:0042493	response to drug	9/42	397/18866	1.78297e-07	0.000176514	0.000111858	9
GO:0032835	glomerulus development	5/42	64/18866	2.95845e-07	0.000195258	0.000123736	5
GO:0001666	response to hypoxia	8/42	359/18866	1.06708e-06	0.000431466	0.000273423	8
GO:0062197	cellular response to chemical stress	8/42	360/18866	1.08956e-06	0.000431466	0.000273423	8
GO:0036293	response to decreased oxygen levels	8/42	371/18866	1.36491e-06	0.00045042	0.000285434	8
GO:0001822	kidney development	7/42	283/18866	2.73158e-06	0.000772648	0.000489631	7
GO:0072001	renal system development	7/42	292/18866	3.359e-06	0.000831352	0.000526833	7
GO:1904645	response to amyloid-beta	4/42	56/18866	7.16441e-06	0.00147776	0.000936466	4
GO:0001655	urogenital system development	7/42	330/18866	7.49536e-06	0.00147776	0.000936466	7
GO:0031667	response to nutrient levels	8/42	473/18866	8.20979e-06	0.00147776	0.000936466	8
GO:2001234	negative regulation of apoptotic signaling pathway	6/42	233/18866	1.20337e-05	0.00198556	0.00125826	6
GO:0033002	muscle cell proliferation	6/42	244/18866	1.5633e-05	0.00223911	0.00141893	6
GO:0072006	nephron development	5/42	143/18866	1.58321e-05	0.00223911	0.00141893	5
GO:0090092	regulation of transmembrane receptor protein serine/threonine kinase signaling pathway	6/42	254/18866	1.96174e-05	0.0025895	0.00164098	6
(B)GMF
ID	Description	GeneRatio	BgRatio	pvalue	p.adjust	qvalue	Count
GO:0005178	integrin binding	4/42	144/18352	0.000322788	0.0383878	0.0275161	4
GO:0016653	oxidoreductase activity, acting on NAD(P)H, heme protein as acceptor	2/42	13/18352	0.000392502	0.0383878	0.0275161	2
GO:0005518	collagen binding	3/42	70/18352	0.000548398	0.0383878	0.0275161	3
GO:0008237	metallopeptidase activity	4/42	189/18352	0.000898294	0.0471605	0.0338042	4
GO:0051393	alpha-actinin binding	2/42	27/18352	0.00173075	0.0673968	0.0483095	2
GO:0004222	metalloendopeptidase activity	3/42	108/18352	0.00192562	0.0673968	0.0483095	3
GO:0071813	lipoprotein particle binding	2/42	34/18352	0.00273834	0.0715457	0.0512834	2
GO:0071814	protein-lipid complex binding	2/42	34/18352	0.00273834	0.0715457	0.0512834	2
GO:0042805	actinin binding	2/42	36/18352	0.00306625	0.0715457	0.0512834	2
GO:0004252	serine-type endopeptidase activity	3/42	169/18352	0.00676843	0.142137	0.101883	3
GO:0008236	serine-type peptidase activity	3/42	187/18352	0.00892849	0.146352	0.104904	3
GO:0017171	serine hydrolase activity	3/42	191/18352	0.00945723	0.146352	0.104904	3
GO:0001618	virus receptor activity	2/42	74/18352	0.0124443	0.146352	0.104904	2
GO:0070491	repressing transcription factor binding	2/42	74/18352	0.0124443	0.146352	0.104904	2
GO:0140272	exogenous protein binding	2/42	74/18352	0.0124443	0.146352	0.104904	2
GO:0016209	antioxidant activity	2/42	86/18352	0.0165516	0.146352	0.104904	2
GO:0004175	endopeptidase activity	4/42	440/18352	0.0177927	0.146352	0.104904	4
GO:0042626	ATPase-coupled transmembrane transporter activity	2/42	100/18352	0.0219701	0.146352	0.104904	2
GO:0004497	monooxygenase activity	2/42	101/18352	0.0223818	0.146352	0.104904	2
GO:0004955	prostaglandin receptor activity	1/42	10/18352	0.022657	0.146352	0.104904	1
(C)GCC
ID	Description	GeneRatio	BgRatio	pvalue	p.adjust	qvalue	Count
GO:0062023	collagen-containing extracellular matrix	8/42	427/19559	2.97568e-06	0.000324349	0.000259981	8
GO:0031093	platelet alpha granule lumen	3/42	67/19559	0.000400844	0.021846	0.0175106	3
GO:0031091	platelet alpha granule	3/42	91/19559	0.000980816	0.0356363	0.0285641	3
GO:0009897	external side of plasma membrane	5/42	417/19559	0.00191145	0.0433073	0.0347127	5
GO:0101002	ficolin-1-rich granule	3/42	124/19559	0.00238389	0.0433073	0.0347127	3
GO:1904813	ficolin-1-rich granule lumen	3/42	124/19559	0.00238389	0.0433073	0.0347127	3
GO:0005788	endoplasmic reticulum lumen	4/42	308/19559	0.00421499	0.0623644	0.0499879	4
GO:0043209	myelin sheath	2/42	47/19559	0.0045772	0.0623644	0.0499879	2
GO:0001725	stress fiber	2/42	68/19559	0.0093751	0.102189	0.0819088	2
GO:0097517	contractile actin filament bundle	2/42	68/19559	0.0093751	0.102189	0.0819088	2
GO:0032432	actin filament bundle	2/42	76/19559	0.011603	0.113476	0.090956	2
GO:0042641	actomyosin	2/42	79/19559	0.0124927	0.113476	0.090956	2
GO:0005796	Golgi lumen	2/42	103/19559	0.0206216	0.172904	0.138591	2
GO:0043220	Schmidt-Lanterman incisure	1/42	11/19559	0.0233748	0.180694	0.144834	1
GO:0034362	low-density lipoprotein particle	1/42	13/19559	0.027567	0.180694	0.144834	1
(D)KEGG
ID	Description	GeneRatio	BgRatio	pvalue	p.adjust	qvalue	Count
hsa05417	Lipid and atherosclerosis		216/8843	7.51414e-06	0.000654002	0.000535898	7
hsa05418	Fluid shear stress and atherosclerosis		141/8843	7.83236e-06	0.000654002	0.000535898	6
hsa04933	AGE-RAGE signaling pathway in diabetic complications		101/8843	2.36163e-05	0.00131464	0.00107723	5
hsa04670	Leukocyte transendothelial migration		116/8843	4.60876e-05	0.00192416	0.00157668	5
hsa04926	Relaxin signaling pathway		130/8843	7.94656e-05	0.00265415	0.00217485	5
hsa05219	Bladder cancer		41/8843	0.000380003	0.0105767	0.00866672	3
hsa04350	TGF-beta signaling pathway		108/8843	0.000513545	0.0122517	0.0100392	4
hsa05205	Proteoglycans in cancer		204/8843	0.000648332	0.0126909	0.0103991	5
hsa05144	Malaria		50/8843	0.000683938	0.0126909	0.0103991	3
hsa04915	Estrogen signaling pathway		139/8843	0.00132294	0.0220931	0.0181034	4
hsa04148	Efferocytosis		156/8843	0.00202315	0.0305042	0.0249956	4
hsa04115	p53 signaling pathway		75/8843	0.00222082	0.0305042	0.0249956	3
hsa05161	Hepatitis B		163/8843	0.00237458	0.0305042	0.0249956	4
hsa04912	GnRH signaling pathway		93/8843	0.00409004	0.0455358	0.0373126	3
hsa05222	Small cell lung cancer		93/8843	0.00409004	0.0455358	0.0373126	3
hsa01522	Endocrine resistance		99/8843	0.00487409	0.0504814	0.0413652	3
hsa04510	Focal adhesion		203/8843	0.00521949	0.0504814	0.0413652	4
hsa05146	Amoebiasis		103/8843	0.005444	0.0504814	0.0413652	3
hsa04064	NF-kappa B signaling pathway		105/8843	0.0057434	0.0504814	0.0413652	3
hsa04066	HIF-1 signaling pathway		109/8843	0.00637153	0.0532023	0.0435947	3

## Sheet: Table S10
Kidney index
NC	DN	ACT-H	ACT-L
6.94982	8.43621	7.74157	7.62753
7.80645	8.38983	7.80934	7.85938
6.60839	8.20312	7.91406	7.54307
7.08541	8.84553	7.74157	8.63265
7.08247	8.93249	7.98113	7.52846
6.75654	9.12547	7.78856	7.56479
6.74652	9.26549	6.84214	8.63633
6.85697	8.97845	7.45424	7.72565
6.93257	9.23655	6.63254	8.25633
7.12547	9.36521	6.85479	8.33255
Blood glucose
Time(weeks)	NC										DN										ACT-H										ACT-L
0	5.3	6.2	6.1	5.6	5.3	5.5	6.2	5.9	5.4	6.1	30.2	30.4	31.2	29.7	28.6	31.2	30.4	31.2	29.4	29.8	28.4	29.5	29.4	29.5	29.6	28.4	29.5	29.4	29.5	29.6	32.7	28.6	29.4	28.3	31.7	32.5	28.9	29.5	28.6	31.3
4	5.6	6.7	5.6	5.4	5.8	5.7	5.2	5.2	5.6	5.2	31.2	28.9	28	30.3	29.8	30.2	29.8	28	31.3	29.8	32.3	29.6	30.4	31.5	30.3	32.3	31.6	30.4	31.5	30.3	30.6	29.8	31.6	33.2	30.5	30.6	30.8	31.6	33.2	30.5
8	5.4	5.7	6.4	5.7	6.6	6	5.4	5.3	5.5	5.3	32.5	28.9	29.8	28.2	28.3	32.5	28.9	29.8	28.2	28.8	28.9	27.4	29.6	28.8	30.4	28.9	30.7	29.6	29.8	30.4	31.5	29.5	30.5	31.4	29.2	31.5	29.7	30.5	31.2	29.7
12	6.6	6.3	6.4	6.7	5.6	5.9	5.4	5.3	5.8	5.7	30.4	31.3	30.2	28.7	28.6	31.4	30.3	31.2	29.7	29.6	29.6	28.9	28.9	29.4	30.8	31.6	30.5	30.7	29.4	28.8	30.1	28.8	28.9	31.4	29.2	30.1	28.9	29.8	31.1	29.2
24-hour urinary protein quantity					Scr					BUN
NC	DN	ACT-H	ACT-L		NC	DN	ACT-H	ACT-L		NC	DN	ACT-H	ACT-L
7.58	45.66	18.66	24.64		80.6	291.52	165.26	188.56		15.55	35.34	21.23	24.25
8.25	48.22	19.28	25.68		76.5	300.25	170.24	196.25		16.23	36.2	22.21	23.85
7.68	46.45	18.45	26.45		82.4	305.25	168.23	186.58		14.65	34.85	22.45	24.55
9.22	49.21	17.22	23.22		78.65	295.4	172.56	180.24		17.2	35.55	20.81	23.48
6.82	50.25	17.55	26.55		79.25	299.85	165.55	198.26		14.23	35.62	21.25	25.65
6.52	55.32	19.85	28.52		77.52	292.54	164.55	182.57		14.52	34.52	22.54	23.65
8.24	43.62	18.2	27.14		76.24	291.56	168.27	188.64		14.65	35.21	23.15	25.15
7.55	47.51	22.5	27.63		78.15	298.25	170.54	189.27		14.53	36.23	22.67	25.32
7.63	48.24	23.62	28.55		74.23	302.21	162.22	186.55		15.55	36.85	23.56	23.85
8.22	50.67	22.15	23.24		73.56	305.42	168.52	191.26		16.82	37.95	24.23	24.12
Masson					PASM
NC	DN	ACT-H	ACT-L		NC	DN	ACT-H	ACT-L
1.356	14.033	4.86	7.86		4.337	9.446	5.543	5.369
1.858	9.615	4.332	7.549		5.756	5.558	5.295	6.654
0.988	10.302	5.879	6.358		6.954	9.511	5.88	7.155
0.798	7.72	6.054	5.456		4.736	11.011	4.964	6.915
1.282	11.256	4.372	4.988		3.231	10.097	5.66	6.46

[truncated: 5 more sheets: Table S11, Table S12, Table S13, Table S14, Table S15]
